# Supplementary material for: Dynamic Interplay Between miR-124-3p and EGF in the Regulation of Overgrowth via RNA Signaling
Source: Biomolecules. 2025 Aug 18;15(8):1186. doi: 10.3390/biom15081186 (PMC12384290; doi:10.3390/biom15081186)
Supplement: Supplementary file 1 [file biomolecules-15-01186-s001.zip]

Archive with 1 entries (1 files):
- biomolecules-3762685-supplementary.pdf
